# Supplementary material for: Effect of Preoperative Music Therapy Versus Intravenous Midazolam on Anxiety, Sedation and Stress in Stomatology Surgery: A Randomized Controlled Study
Source: J Clin Med. 2023 Apr 29;12(9):3215. doi: 10.3390/jcm12093215 (PMC10179016; doi:10.3390/jcm12093215)
Supplement: Supplementary file 1 [file jcm-12-03215-s001.zip]

Archive with 1 entries (1 files):
- jcm-2358795-supplementary.pdf
